# Supplementary material for: Three-Dimensionally Ordered Macro/Mesoporous Nb2O5/Nb4N5 Heterostructure as Sulfur Host for High-Performance Lithium/Sulfur Batteries
Source: Nanomaterials (Basel). 2021 Jun 10;11(6):1531. doi: 10.3390/nano11061531 (PMC8229476; doi:10.3390/nano11061531)
Supplement: Supplementary file 1 [file nanomaterials-11-01531-s001.zip]

Archive with 1 entries (1 files):
- nanomaterials-1199665-supplementary.pdf
